# Supplementary material for: Comparative Chemical Analysis of Eight Punica granatum L. Peel Cultivars and Their Antioxidant and Anti-Inflammatory Activities
Source: Antioxidants (Basel). 2022 Nov 16;11(11):2262. doi: 10.3390/antiox11112262 (PMC9687128; doi:10.3390/antiox11112262)
Supplement: Supplementary file 1 [file antioxidants-11-02262-s001.zip]

Archive with 1 entries (1 files):
- antioxidants-1969108-supplementary_def_11.pdf
